# Supplementary material for: Comparative In Vitro Analysis of Five Starch Sources: Nutrient Release Patterns and Functional Effects in a Simulated Gastrointestinal Environment
Source: Foods. 2026 Apr 12;15(8):1339. doi: 10.3390/foods15081339 (PMC13114331; doi:10.3390/foods15081339)
Supplement: Supplementary file 1 [file foods-15-01339-s001.zip]

Archive with 1 entries (1 files):
- foods-4223795-supplementary.pdf
